# Supplementary material for: Divalent metal cations stimulate skeleton interoception for new bone formation in mouse injury models
Source: Nat Commun. 2022 Jan 27;13:535. doi: 10.1038/s41467-022-28203-0 (PMC8795158; doi:10.1038/s41467-022-28203-0)
Supplement: Supplementary file 4 — Source data [file 41467_2022_28203_MOESM4_ESM.xlsx]

## Sheet: Fig.1
	Fig.1b
	BV/TV					Tukey's multiple comparisons test	Mean Diff.	95.00% CI of diff.	Below threshold?	Summary	Adjusted P Value
	CTL	Mg-Alg	Cu-Alg	Zn-Alg		CTL vs. Zn-Alg	-17.98	-26.34 to -9.626	Yes	****	<0.0001
	24.0729	50.1488	72.6126	47.0704		CTL vs. Cu-Alg	-50.71	-59.06 to -42.35	Yes	****	<0.0001
	21.2892	40.6986	69.3075	37.9643		CTL vs. Mg-Alg	-17.25	-25.16 to -9.329	Yes	****	<0.0001
	22.1497	39.2447	76.1804	43.5469		Zn-Alg vs. Cu-Alg	-32.73	-42.00 to -23.46	Yes	****	<0.0001
	20.6771	35.7862	75.6954	25.0712		Zn-Alg vs. Mg-Alg	0.7371	-8.138 to 9.613	No	ns	0.9954
	22.4767	35.4324	70.9464	47.4596		Cu-Alg vs. Mg-Alg	33.46	24.59 to 42.34	Yes	****	<0.0001
	22.0481	35.6016
	23.1673
	22.0393
	BMD of TV					Tukey's multiple comparisons test	Mean Diff.	95.00% CI of diff.	Below threshold?	Summary	Adjusted P Value
	CTL	Mg-Alg	Cu-Alg	Zn-Alg		CTL vs. Zn-Alg	-0.2417	-0.3600 to -0.1234	Yes	****	<0.0001
	0.329639	0.72204	1.02918	0.648496		CTL vs. Cu-Alg	-0.6608	-0.7791 to -0.5425	Yes	****	<0.0001
	0.301961	0.65464	0.87704	0.515435		CTL vs. Mg-Alg	-0.2667	-0.3788 to -0.1547	Yes	****	<0.0001
	0.3103	0.51334	1.00961	0.602596		Zn-Alg vs. Cu-Alg	-0.4191	-0.5503 to -0.2879	Yes	****	<0.0001
	0.32581	0.48053	1.00193	0.376659		Zn-Alg vs. Mg-Alg	-0.02504	-0.1507 to 0.1006	No	ns	0.9433
	0.30118	0.5413	0.952563	0.631526		Cu-Alg vs. Mg-Alg	0.3941	0.2684 to 0.5197	Yes	****	<0.0001
	0.33565	0.56802
	0.27369
	0.32788
	Ct. Ar					Tukey's multiple comparisons test	Mean Diff.	95.00% CI of diff.	Below threshold?	Summary	Adjusted P Value
	CTL	Mg-Alg	Cu-Alg	Zn-Alg		CTL vs. Zn-Alg	-0.746	-1.048 to -0.4443	Yes	****	<0.0001
	0.82531	1.70094	3.26783	1.95929		CTL vs. Cu-Alg	-2.353	-2.654 to -2.051	Yes	****	<0.0001
	0.80408	1.4788	3.11869	1.61154		CTL vs. Mg-Alg	-0.7743	-1.060 to -0.4885	Yes	****	<0.0001
	0.86692	1.89012	3.25946	1.55616		Zn-Alg vs. Cu-Alg	-1.607	-1.941 to -1.272	Yes	****	<0.0001
	0.82511	1.55283	3.26159	1.00482		Zn-Alg vs. Mg-Alg	-0.02828	-0.3487 to 0.2921	No	ns	0.9945
	0.70036	1.50327	3.04619	1.78911		Cu-Alg vs. Mg-Alg	1.578	1.258 to 1.899	Yes	****	<0.0001
	0.8972	1.54883
	0.89412
	0.89238
	Fig.1f
	No.Ob					Tukey's multiple comparisons test	Mean Diff.	95.00% CI of diff.	Below threshold?	Summary	Adjusted P Value
	Alg	Mg-Alg	Cu-Alg	Zn-Alg		Alg vs. Mg-Alg	-13.97	-22.81 to -5.123	Yes	**	0.0014
	5.55556	28.8889	31.3333	35.3333		Alg vs. Cu-Alg	-26.54	-36.23 to -16.85	Yes	****	<0.0001
	7.77778	16.6667	46	34		Alg vs. Zn-Alg	-18.74	-28.43 to -9.053	Yes	***	0.0001
	10	25.5556	45	30		Mg-Alg vs. Cu-Alg	-12.57	-22.26 to -2.885	Yes	**	0.0083
	8.88889	21.1111	26	26		Mg-Alg vs. Zn-Alg	-4.775	-14.46 to 4.915	No	ns	0.5261
	12.2222	23.3333	32	16		Cu-Alg vs. Zn-Alg	7.8	-2.666 to 18.27	No	ns	0.1917
	8.88889	22.2222
	13.3333	26.6667
	No.Oc					Tukey's multiple comparisons test	Mean Diff.	95.00% CI of diff.	Below threshold?	Summary	Adjusted P Value
	Alg	Mg-Alg	Cu-Alg	Zn-Alg		Alg vs. Mg-Alg	7.899	4.836 to 10.96	Yes	****	<0.0001
	16.4706	3.52941	2.2	2.4		Alg vs. Cu-Alg	13.92	10.56 to 17.27	Yes	****	<0.0001
	14.1176	5.88235	0.5	2.2		Alg vs. Zn-Alg	12.24	8.882 to 15.59	Yes	****	<0.0001
	12.9412	7.05882	1.8	2.6		Mg-Alg vs. Cu-Alg	6.019	2.663 to 9.375	Yes	***	0.0004
	10.5882	8.23529	0.5	3.6		Mg-Alg vs. Zn-Alg	4.339	0.9828 to 7.695	Yes	**	0.0085
	17.6471	10.5882	0.2	2.8		Cu-Alg vs. Zn-Alg	-1.68	-5.305 to 1.945	No	ns	0.5752
	14.1176	5.88235
	18.8235	8.23529
	Fig. 1h																Tukey's multiple comparisons test	Predicted (LS) mean diff.	95.00% CI of diff.	Below threshold?	Summary	Adjusted P Value
		CTL			Mg-Alg				Cu-Alg			Zn-Alg
	Calcein	0.515	0.836	1.062	6.763	3.83	5.406	5.663	19.284	16.137	12.519	8.79	6.084	7.69			Calcein
	Xylenol	1.309	2.053	1.547	5.821	4.332	10.308	6.421	12.217	8.353	11.712	6.32	8.805	4.816			CTL vs. Mg-Alg	-4.611	-8.803 to -0.4197	Yes	*	0.0282
																	CTL vs. Cu-Alg	-15.18	-19.66 to -10.69	Yes	****	<0.0001
																	CTL vs. Zn-Alg	-6.717	-11.20 to -2.236	Yes	**	0.0025
																	Mg-Alg vs. Cu-Alg	-10.56	-14.76 to -6.373	Yes	****	<0.0001
																	Mg-Alg vs. Zn-Alg	-2.106	-6.297 to 2.086	No	ns	0.5037
																	Cu-Alg vs. Zn-Alg	8.459	3.978 to 12.94	Yes	***	0.0002
	Fig.1i					Tukey's multiple comparisons test	Mean Diff.	95.00% CI of diff.	Below threshold?	Summary	Adjusted P Value
	CTL	Mg-Alg	Cu-Alg	Zn-Alg		CTL vs. Mg-Alg	-43.45	-80.98 to -5.929	Yes	*	0.0247						Xylenol
	5.59323	27.0551	150.252	94.1945		CTL vs. Cu-Alg	-144	-181.5 to -106.4	Yes	****	<0.0001						CTL vs. Mg-Alg	-5.084	-9.276 to -0.8927	Yes	*	0.0145
	6.55902	61.1498	165.999	70.8025		CTL vs. Zn-Alg	-80.55	-118.1 to -43.02	Yes	***	0.0006						CTL vs. Cu-Alg	-9.124	-13.61 to -4.643	Yes	***	0.0001
	5.64764	59.9543	133.457	94.4382		Mg-Alg vs. Cu-Alg	-100.5	-138.0 to -62.99	Yes	***	0.0001						CTL vs. Zn-Alg	-5.011	-9.492 to -0.5298	Yes	*	0.0254
						Mg-Alg vs. Zn-Alg	-37.09	-74.62 to 0.4319	No	ns	0.0527						Mg-Alg vs. Cu-Alg	-4.04	-8.232 to 0.1513	No	ns	0.0611
						Cu-Alg vs. Zn-Alg	63.42	25.90 to 100.9	Yes	**	0.0028						Mg-Alg vs. Zn-Alg	0.0735	-4.118 to 4.265	No	ns	>0.9999
																	Cu-Alg vs. Zn-Alg	4.114	-0.3672 to 8.595	No	ns	0.0785

## Sheet: Fig.2
Fig.2b
No. CD68+						Tukey's multiple comparisons test	Mean Diff.	95.00% CI of diff.	Below threshold?	Summary	Adjusted P Value
Alg	Mg-Alg	Cu-Alg	Zn-Alg			Alg vs. Mg-Alg	-18.15	-28.22 to -8.079	Yes	***	0.0006
13.3333	24.4444	64	52			Alg vs. Cu-Alg	-63.26	-75.59 to -50.93	Yes	****	<0.0001
15.5556	33.3333	78	46			Alg vs. Zn-Alg	-33.93	-46.26 to -21.59	Yes	****	<0.0001
11.1111	26.6667	80	36			Mg-Alg vs. Cu-Alg	-45.11	-57.44 to -32.78	Yes	****	<0.0001
8.88889	37.7778					Mg-Alg vs. Zn-Alg	-15.78	-28.11 to -3.445	Yes	*	0.0109
6.66667	28.8889					Cu-Alg vs. Zn-Alg	29.33	15.09 to 43.57	Yes	***	0.0002
8.88889	22.2222
COX2						Tukey's multiple comparisons test	Mean Diff.	95.00% CI of diff.	Below threshold?	Summary	Adjusted P Value
Alg	Mg-Alg	Cu-Alg	Zn-Alg			Alg vs. Mg-Alg	-5.238	-8.003 to -2.472	Yes	***	0.0007
1.74686	4.75195	6.9003	5.65739			Alg vs. Cu-Alg	-6.88	-10.03 to -3.732	Yes	***	0.0002
0.470578	4.46697	9.08148	6.05673			Alg vs. Zn-Alg	-3.996	-7.145 to -0.8471	Yes	*	0.0129
1.10908	8.65762	7.65965	3.27384			Mg-Alg vs. Cu-Alg	-1.643	-4.654 to 1.368	No	ns	0.3965
0.673491	7.41687					Mg-Alg vs. Zn-Alg	1.242	-1.769 to 4.253	No	ns	0.6154
	5.89566					Cu-Alg vs. Zn-Alg	2.884	-0.4818 to 6.251	No	ns	0.1013
Fig.2c																Bonferroni's multiple comparisons test	Predicted (LS) mean diff.	95.00% CI of diff.	Below threshold?	Summary	Adjusted P Value
Bone PGE2
	Alg						Mg-Alg									Alg - Mg-Alg
1w	69.0375	66.1627	61.4064	65.3875	67.4262	54.7183	73.3024	76.5387	89.5746	84.6075	84.108					1w	-17.6	-25.94 to -9.269	Yes	***	0.0002
4w	62.2713	63.5578	70.4357	71.1813			75.7551	88.1375	84.7797	84.8612						4w	-16.52	-26.25 to -6.790	Yes	**	0.0015
Fig.2d
Serum PGE2																Bonferroni's multiple comparisons test	Predicted (LS) mean diff.	95.00% CI of diff.	Below threshold?	Summary	Adjusted P Value
	Alg						Mg-Alg
1w	1207.5	1062.5	1147.5	1202.5	1157.5	1237.5	1267.5	1217.5	1287.5	1277.5	1377.5	1317.5	1272.5			Alg - Mg-Alg
4w	1262.5	1247.5	1107.5	1237.5	1322.5	1302.5	1307.5	1302.5	1317.5	1327.5	1297.5	1257.5	1332.5	1372.5		1w	-119	-192.7 to -45.44	Yes	**	0.0015
																4w	-67.71	-139.2 to 3.745	No	ns	0.0655
Fig.2e
			Mg2+												Cu2+						Zn2+
CTL			0.5			5			10			20			0.1			0.5			0.1			0.5
2690	2565	2967.5	5022.5	6497.5	5772.5	7210	6217.5	5657.5	7217.5	6245	6405	5890	5062.5	5642.5	6280	6582.5	6592.5	7732.5	7330	7242.5	6727.5	6835	6817.5	7560	6555	6842.5
Bonferroni's multiple comparisons test	Mean Diff.	95.00% CI of diff.	Below threshold?	Summary	Adjusted P Value
CTL vs. 0.1	-4053	-5252 to -2853	Yes	****	<0.0001
CTL vs. 0.5	-4245	-5444 to -3046	Yes	****	<0.0001
CTL vs. 0.1	-3744	-4944 to -2545	Yes	****	<0.0001
CTL vs. 0.5	-4694	-5894 to -3495	Yes	****	<0.0001
CTL vs. 0.5	-3023	-4223 to -1824	Yes	****	<0.0001
CTL vs. 5	-3621	-4820 to -2421	Yes	****	<0.0001
CTL vs. 10	-3882	-5081 to -2682	Yes	****	<0.0001
CTL vs. 20	-2791	-3990 to -1591	Yes	****	<0.0001
Fig.2f
			Mg2+												Cu2+						Zn2+
CTL			0.5			5			10			20			0.1			0.5			0.1			0.5
1.11547	0.888385	1.00911	1.47155	1.79249	1.47423	1.64518	1.39309	1.22886	1.76042	1.63121	1.8112	1.10221	1.04841	0.989206	2.30991	2.96591	3.02632	1.74101	1.53799	1.67775	1.44744	1.79884	1.96539	2.19995	1.68572	2.30954
Bonferroni's multiple comparisons test	Mean Diff.	95.00% CI of diff.	Below threshold?	Summary	Adjusted P Value
CTL vs. 0.1	-0.7329	-1.299 to -0.1665	Yes	**	0.0067
CTL vs. 0.5	-1.061	-1.627 to -0.4943	Yes	***	0.0001
CTL vs. 0.1	-1.763	-2.329 to -1.197	Yes	****	<0.0001
CTL vs. 0.5	-0.6479	-1.214 to -0.08149	Yes	*	0.0187
CTL vs. 0.5	-0.5751	-1.142 to -0.008662	Yes	*	0.0451
CTL vs. 5	-0.4181	-0.9845 to 0.1484	No	ns	0.2778
CTL vs. 10	-0.73	-1.296 to -0.1635	Yes	**	0.0069
CTL vs. 20	-0.04229	-0.6087 to 0.5242	No	ns	>0.9999
Fig.2g
COX2
β-actin
					Tukey's multiple comparisons test	Mean Diff.	95.00% CI of diff.	Below threshold?	Summary	Adjusted P Value
					Ctl vs. Mg-Alg	-0.6867	-1.271 to -0.1029	Yes	*	0.0228
					Ctl vs. Cu-Alg	-0.8828	-1.467 to -0.2990	Yes	**	0.0056
Ctl	Mg2+	Cu2+	Zn2+		Ctl vs. Zn-Alg	-0.7097	-1.294 to -0.1259	Yes	*	0.0192
1	1.4307	1.86921	1.72194		Mg-Alg vs. Cu-Alg	-0.1961	-0.7799 to 0.3878	No	ns	0.713
1	1.98392	2.10508	1.97741		Mg-Alg vs. Zn-Alg	-0.02298	-0.6068 to 0.5608	No	ns	0.9992
1	1.6456	1.67413	1.42982		Cu-Alg vs. Zn-Alg	0.1731	-0.4107 to 0.7569	No	ns	0.7804
Fig.2h
	Ctl			Mg-Alg			Cu-Alg			Zn-Alg
PTGES	1.00987	1.19265	0.945511	2.12874	1.82766	2.15846	1.87146	2.03378	2.19492	2.24104	1.97817	1.7221
COX2	1.01396	1.14076	0.920188	17.6305	26.1729	10.7779	2.14355	2.47941	2.8481	3.29436	2.14355	3.38698
Tukey's multiple comparisons test	Mean Diff.	95.00% CI of diff.	Below threshold?	Summary	Adjusted P Value
Ctl vs. Mg-Alg	-0.9889	-1.484 to -0.4938	Yes	***	0.001
Ctl vs. Cu-Alg	-0.984	-1.479 to -0.4889	Yes	***	0.001
Ctl vs. Zn-Alg	-0.9311	-1.426 to -0.4360	Yes	**	0.0014
Mg-Alg vs. Cu-Alg	0.004898	-0.4902 to 0.5000	No	ns	>0.9999
Mg-Alg vs. Zn-Alg	0.05785	-0.4372 to 0.5529	No	ns	0.9809
Cu-Alg vs. Zn-Alg	0.05295	-0.4421 to 0.5480	No	ns	0.9852
Tukey's multiple comparisons test	Mean Diff.	95.00% CI of diff.	Below threshold?	Summary	Adjusted P Value
Ctl vs. Mg-Alg	-17.17	-27.30 to -7.033	Yes	**	0.0028
Ctl vs. Cu-Alg	-1.465	-2.601 to -0.3299	Yes	*	0.0175
Ctl vs. Zn-Alg	-1.917	-3.052 to -0.7812	Yes	**	0.0049
Mg-Alg vs. Cu-Alg	15.7	5.568 to 25.84	Yes	**	0.0048
Mg-Alg vs. Zn-Alg	15.25	5.116 to 25.39	Yes	**	0.0058
Cu-Alg vs. Zn-Alg	-0.4513	-10.59 to 9.684	No	ns	0.9989
Fig.2i
p-NFκB p65				p-IκBα
NFκB p65					IκBα
								Tukey's multiple comparisons test	Mean Diff.	95.00% CI of diff.	Below threshold?	Summary	Adjusted P Value
								Ctl vs. Mg-Alg	-1.412	-3.096 to 0.2724	Yes	*	0.0179
								Ctl vs. Cu-Alg	-4.286	-5.970 to -2.602	Yes	***	0.0002
								Ctl vs. Zn-Alg	-3.601	-5.286 to -1.917	Yes	***	0.0006
p-NFκB p65 / NFκB p65								Mg-Alg vs. Cu-Alg	-2.874	-4.558 to -1.190	Yes	**	0.0027
Ctl	Mg2+	Cu2+	Zn2+					Mg-Alg vs. Zn-Alg	-2.19	-3.874 to -0.5057	Yes	*	0.0134
1	1.93482	5.50644	4.89202					Cu-Alg vs. Zn-Alg	0.6843	-0.9998 to 2.368	No	ns	0.5871
1	2.17375	5.90745	5.24743
1	3.12635	4.44324	3.66486					Tukey's multiple comparisons test	Mean Diff.	95.00% CI of diff.	Below threshold?	Summary	Adjusted P Value
								Ctl vs. Mg-Alg	-1.227	-2.239 to -0.2143	Yes	*	0.0196
p-IκBα / IκBα								Ctl vs. Cu-Alg	-1.134	-2.147 to -0.1221	Yes	*	0.0292
Ctl	Mg2+	Cu2+	Zn2+					Ctl vs. Zn-Alg	-0.6858	-1.698 to 0.3265	No	ns	0.2112
1	2.79537	2.59657	2.00179					Mg-Alg vs. Cu-Alg	0.09218	-0.9201 to 1.104	No	ns	0.9907
1	2.28928	1.88334	1.55821					Mg-Alg vs. Zn-Alg	0.5407	-0.4715 to 1.553	No	ns	0.3783
1	1.59505	1.92326	1.49747					Cu-Alg vs. Zn-Alg	0.4486	-0.5637 to 1.461	No	ns	0.5227
Fig.2j

## Sheet: Fig.3
Fig.3b
BV/TV					Tukey's multiple comparisons test	Mean Diff.	95.00% CI of diff.	Below threshold?	Summary	Adjusted P Value
Alg	Mg-Alg	DTX-Alg	DTX-Mg-Alg		Alg vs. Mg-Alg	-11.26	-18.45 to -4.065	Yes	**	0.0027
24.461	31.6599	20.7973	25.9118		Alg vs. DTX-Alg	-0.01724	-7.209 to 7.175	No	ns	>0.9999
24.6532	37.8601	18.6481	29.5246		Alg vs. DTX-Mg-Alg	-4.313	-11.51 to 2.878	No	ns	0.3283
25.8935	38.0019	29.3705	31.6599		Mg-Alg vs. DTX-Alg	11.24	4.048 to 18.43	Yes	**	0.0028
22.5599	35.0729	28.8207	27.7251		Mg-Alg vs. DTX-Mg-Alg	6.943	-0.2485 to 14.14	No	ns	0.0596
					DTX-Alg vs. DTX-Mg-Alg	-4.296	-11.49 to 2.896	No	ns	0.3315
Ct. Ar.					Tukey's multiple comparisons test	Mean Diff.	95.00% CI of diff.	Below threshold?	Summary	Adjusted P Value
Alg	Mg-Alg	DTX-Alg	DTX-Mg-Alg		Alg vs. Mg-Alg	-0.9563	-1.597 to -0.3156	Yes	**	0.0039
0.88476	1.51514	0.70162	0.96507		Alg vs. DTX-Alg	0.2748	-0.3659 to 0.9156	No	ns	0.5955
0.92034	2.37312	0.67015	1.13349		Alg vs. DTX-Mg-Alg	0.1465	-0.4942 to 0.7873	No	ns	0.9031
1.50489	2.47347	1.1245	1.05617		Mg-Alg vs. DTX-Alg	1.231	0.5904 to 1.872	Yes	***	0.0005
1.44623	2.21986	1.16067	1.01538		Mg-Alg vs. DTX-Mg-Alg	1.103	0.4621 to 1.744	Yes	**	0.0013
					DTX-Alg vs. DTX-Mg-Alg	-0.1283	-0.7690 to 0.5125	No	ns	0.9318
BMD of TV					Tukey's multiple comparisons test	Mean Diff.	95.00% CI of diff.	Below threshold?	Summary	Adjusted P Value
Alg	Mg-Alg	DTX-Alg	DTX-Mg-Alg		Alg vs. Mg-Alg	-0.1447	-0.2184 to -0.07092	Yes	***	0.0004
0.35378	0.49972	0.29549	0.3553		Alg vs. DTX-Alg	-0.009535	-0.08328 to 0.06421	No	ns	0.9799
0.34339	0.46963	0.2884	0.34895		Alg vs. DTX-Mg-Alg	-0.04803	-0.1218 to 0.02572	No	ns	0.2655
0.32272	0.47362	0.36268	0.39967		Mg-Alg vs. DTX-Alg	0.1351	0.06138 to 0.2089	Yes	***	0.0007
0.28547	0.44103	0.39693	0.39354		Mg-Alg vs. DTX-Mg-Alg	0.09664	0.02289 to 0.1704	Yes	**	0.01
					DTX-Alg vs. DTX-Mg-Alg	-0.03849	-0.1122 to 0.03525	No	ns	0.4407
Fig.3d
BV/TV
Alg+SW	Mg-Alg+SW				Unpaired t test
29.3241	36.0367				P value	0.0639
30.2171	30.8701				P value summary	ns
32.7231	32.9211				Significantly different (P < 0.05)?	No
28.0644	31.5602				One- or two-tailed P value?	Two-tailed
	37.1934				t, df	t=2.199, df=7
Ct. Ar.
Alg+SW	Mg-Alg+SW				Unpaired t test
1.02955	1.35016				P value	0.0601
1.1329	1.25416				P value summary	ns
1.19412	1.15292				Significantly different (P < 0.05)?	No
1.06502	1.12968				One- or two-tailed P value?	Two-tailed
	1.39419				t, df	t=2.239, df=7
BMD of TV
Alg+SW	Mg-Alg+SW				Unpaired t test
0.4044	0.50108				P value	0.048
0.44054	0.44876				P value summary	*
0.44578	0.45071				Significantly different (P < 0.05)?	Yes
0.40559	0.43765				One- or two-tailed P value?	Two-tailed
	0.47611				t, df	t=2.392, df=7
Fig.3f
BV/TV
Alg	Mg-Alg	LysMCox2-Alg	LysMCox2-Mg-Alg		Tukey's multiple comparisons test	Mean Diff.	95.00% CI of diff.	Below threshold?	Summary	Adjusted P Value
21.2994	29.7199	21.3283	28.5239		Alg vs. Mg-Alg	-9.952	-14.64 to -5.260	Yes	****	<0.0001
19.1124	27.6166	21.5938	19.7391		Alg vs. LC-Alg	-1.221	-6.362 to 3.919	No	ns	0.9033
22.2497	35.0053	21.826	22.5269		Alg vs. LC-Mg-Alg	-3.247	-7.939 to 1.446	No	ns	0.2363
17.6835	28.145	20.4811	20.6847		Mg-Alg vs. LC-Alg	8.731	4.039 to 13.42	Yes	***	0.0004
	31.4525		24.9235		Mg-Alg vs. LC-Mg-Alg	6.706	2.508 to 10.90	Yes	**	0.0016
	28.2924		23.6006		LC-Alg vs. LC-Mg-Alg	-2.026	-6.718 to 2.667	No	ns	0.6147
Ct. Ar.
Alg	Mg-Alg	LysMCox2-Alg	LysMCox2-Mg-Alg		Tukey's multiple comparisons test	Mean Diff.	95.00% CI of diff.	Below threshold?	Summary	Adjusted P Value
0.27072	0.40842	0.30514	0.30916		Alg vs. Mg-Alg	-0.1523	-0.2133 to -0.09140	Yes	****	<0.0001
0.26878	0.38313	0.32115	0.36075		Alg vs. LC-Alg	-0.04927	-0.1186 to 0.02010	No	ns	0.2052
0.28235	0.47512	0.3103	0.33303		Alg vs. LC-Mg-Alg	-0.08682	-0.1510 to -0.02259	Yes	**	0.0081
0.22985	0.42		0.39604		Mg-Alg vs. LC-Alg	0.1031	0.03673 to 0.1694	Yes	**	0.0029
	0.38963				Mg-Alg vs. LC-Mg-Alg	0.06552	0.004583 to 0.1264	Yes	*	0.0339
					LC-Alg vs. LC-Mg-Alg	-0.03755	-0.1069 to 0.03183	No	ns	0.411
BMD of TV
Alg	Mg-Alg	LysMCox2-Alg	LysMCox2-Mg-Alg		Tukey's multiple comparisons test	Mean Diff.	95.00% CI of diff.	Below threshold?	Summary	Adjusted P Value
0.67253	1.09506	0.74182	0.9		Alg vs. Mg-Alg	-0.432	-0.6041 to -0.2599	Yes	****	<0.0001
0.6654	1.00701	0.76535	0.71449		Alg vs. LC-Alg	-0.06917	-0.2577 to 0.1194	No	ns	0.7237
0.81586	1.25084	0.76548	0.70784		Alg vs. LC-Mg-Alg	-0.143	-0.3151 to 0.02918	No	ns	0.1223
0.60062	1.09945	0.75844	0.74014		Mg-Alg vs. LC-Alg	0.3628	0.1907 to 0.5350	Yes	****	<0.0001
	1.14687		1.01538		Mg-Alg vs. LC-Mg-Alg	0.289	0.1351 to 0.4430	Yes	***	0.0003
	1.12439		0.91155		LC-Alg vs. LC-Mg-Alg	-0.07379	-0.2459 to 0.09835	No	ns	0.6198
Fig.3h
No.Ob					Tukey's multiple comparisons test	Mean Diff.	95.00% CI of diff.	Below threshold?	Summary	Adjusted P Value
Alg	Mg-Alg	LC-Alg	LC-Mg-Alg		Alg vs. Mg-Alg	-16.67	-24.01 to -9.319	Yes	***	0.0004
10.5	24.5	8.5	14.4		Alg vs. Alg	0	-7.348 to 7.348	No	ns	>0.9999
6.5	21.5	6	14.5		Alg vs. Mg-Alg	-4.467	-11.81 to 2.881	No	ns	0.2828
8	29	10.5	9.5		Mg-Alg vs. Alg	16.67	9.319 to 24.01	Yes	***	0.0004
					Mg-Alg vs. Mg-Alg	12.2	4.852 to 19.55	Yes	**	0.0032
					Alg vs. Mg-Alg	-4.467	-11.81 to 2.881	No	ns	0.2828
Fig.3i
No.Oc					Tukey's multiple comparisons test	Mean Diff.	95.00% CI of diff.	Below threshold?	Summary	Adjusted P Value
Alg	Mg-Alg	LC-Alg	LC-Mg-Alg		Alg vs. Mg-Alg	10.47	3.648 to 17.30	Yes	**	0.0051
15.5	2.75	14.5	8.66667		Alg vs. Alg	-0.8333	-7.658 to 5.991	No	ns	0.9783
13	6.5	16.5	12.3333		Alg vs. Mg-Alg	1.444	-5.380 to 8.269	No	ns	0.9026
13.5	1.33333	13.5	16.6667		Mg-Alg vs. Alg	-11.31	-18.13 to -4.481	Yes	**	0.0032
					Mg-Alg vs. Mg-Alg	-9.028	-15.85 to -2.203	Yes	*	0.0122
					Alg vs. Mg-Alg	2.278	-4.547 to 9.102	No	ns	0.7166

## Sheet: Fig.4
Fig.4b
Alg	Mg-Alg	Cu-Alg	Zn-Alg			Tukey's multiple comparisons test	Mean Diff.	95.00% CI of diff.	Below threshold?	Summary	Adjusted P Value
0.535574	2.82653	4.22486	3.02146			Alg vs. Mg-Alg	-2.426	-3.844 to -1.007	Yes	**	0.0013
1.74061	2.29752	5.61302	4.04076			Alg vs. Cu-Alg	-4.211	-5.850 to -2.573	Yes	****	<0.0001
0.962523	4.16875	5.79614	4.09491			Alg vs. Zn-Alg	-2.719	-4.357 to -1.081	Yes	**	0.0017
0.980572	4.67971					Mg-Alg vs. Cu-Alg	-1.786	-3.424 to -0.1475	Yes	*	0.0314
0.780717	3.15503					Mg-Alg vs. Zn-Alg	-0.2935	-1.932 to 1.345	No	ns	0.9496
						Cu-Alg vs. Zn-Alg	1.492	-0.3394 to 3.324	No	ns	0.1261
Fig.4f
Alg	Mg-Alg	Cu-Alg	Zn-Alg			Tukey's multiple comparisons test	Mean Diff.	95.00% CI of diff.	Below threshold?	Summary	Adjusted P Value
1.24576	2.93306	5.36818	5.86749			Alg vs. Mg-Alg	-4.066	-6.757 to -1.375	Yes	**	0.0036
1.07015	2.96928	3.96011	5.35718			Alg vs. Cu-Alg	-3.589	-6.696 to -0.4818	Yes	*	0.0224
1.2453	4.47914	4.43833	3.80835			Alg vs. Zn-Alg	-4.011	-7.118 to -0.9039	Yes	*	0.0111
0.468134	7.37735					Mg-Alg vs. Cu-Alg	0.4772	-2.630 to 3.584	No	ns	0.9672
0.970656	7.5713					Mg-Alg vs. Zn-Alg	0.05502	-3.052 to 3.162	No	ns	>0.9999
						Cu-Alg vs. Zn-Alg	-0.4221	-3.896 to 3.052	No	ns	0.9832
Fig.4i
BV/TV					Tukey's multiple comparisons test	Mean Diff.	95.00% CI of diff.	Below threshold?	Summary	Adjusted P Value
Alg	Mg-Alg	AT-Alg	AT-Mg-Alg		Alg vs. Mg-Alg	-7.222	-13.48 to -0.9654	Yes	*	0.0217
27.6935	28.1059	24.4903	27.0848		Alg vs. AT-Alg	1.048	-6.356 to 8.451	No	ns	0.9756
24.1042	30.3618	24.9973	21.5213		Alg vs. AT-Mg-Alg	1.819	-4.683 to 8.322	No	ns	0.8472
26.0509	39.1764	23.7014	18.1123		Mg-Alg vs. AT-Alg	8.27	1.416 to 15.12	Yes	*	0.0163
23.9281	34.3806		28.6653		Mg-Alg vs. AT-Mg-Alg	9.042	3.172 to 14.91	Yes	**	0.0026
	32.0623		22.7413		AT-Alg vs. AT-Mg-Alg	0.7714	-6.308 to 7.850	No	ns	0.9885
	31.9127
BMD of TV					Tukey's multiple comparisons test	Mean Diff.	95.00% CI of diff.	Below threshold?	Summary	Adjusted P Value
Alg	Mg-Alg	AT-Alg	AT-Mg-Alg		Alg vs. Mg-Alg	-0.08414	-0.1547 to -0.01359	Yes	*	0.018
0.39203	0.43306	0.33118	0.36502		Alg vs. AT-Alg	0.02776	-0.05256 to 0.1081	No	ns	0.744
0.35431	0.52073	0.35949	0.32119		Alg vs. AT-Mg-Alg	0.01935	-0.05119 to 0.08990	No	ns	0.8508
0.38121	0.42972	0.32175	0.31074		Mg-Alg vs. AT-Alg	0.1119	0.03510 to 0.1887	Yes	**	0.0044
0.3334	0.42173		0.41208		Mg-Alg vs. AT-Mg-Alg	0.1035	0.03698 to 0.1700	Yes	**	0.0026
	0.44163		0.32039		AT-Alg vs. AT-Mg-Alg	-0.008411	-0.08521 to 0.06839	No	ns	0.988
Ct.Ar.					Tukey's multiple comparisons test	Mean Diff.	95.00% CI of diff.	Below threshold?	Summary	Adjusted P Value
Alg	Mg-Alg	AT-Alg	AT-Mg-Alg		Alg vs. Mg-Alg	-0.3659	-0.5416 to -0.1902	Yes	***	0.0002
1.01309	1.21408	0.89142	1.04984		Alg vs. AT-Alg	0.04531	-0.1625 to 0.2532	No	ns	0.9194
0.79575	1.18346	0.85927	0.79464		Alg vs. AT-Mg-Alg	0.02535	-0.1572 to 0.2079	No	ns	0.9769
0.93769	1.39838	0.82164	0.74898		Mg-Alg vs. AT-Alg	0.4112	0.2188 to 0.6036	Yes	***	0.0001
0.8645	1.32738		0.96149		Mg-Alg vs. AT-Mg-Alg	0.3912	0.2265 to 0.5560	Yes	****	<0.0001
	1.25078		0.83208		AT-Alg vs. AT-Mg-Alg	-0.01996	-0.2187 to 0.1788	No	ns	0.9909
	1.23785

## Sheet: Fig.5
Fig.5b
Alg	Mg-Alg	Cu-Alg	Zn-Alg			Tukey's multiple comparisons test	Mean Diff.	95.00% CI of diff.	Below threshold?	Summary	Adjusted P Value
4.73373	78.6885	85.3503	81.7391			Alg vs. Mg-Alg	-67.68	-80.55 to -54.81	Yes	****	<0.0001
5.59006	78.4091	84.5771	64.4444			Alg vs. Cu-Alg	-74.02	-86.89 to -61.15	Yes	****	<0.0001
15.7025	70.3226	75.7426	75.7143			Alg vs. Zn-Alg	-62.54	-75.41 to -49.67	Yes	****	<0.0001
12.9032	82.2368	89.3333	67.1875			Mg-Alg vs. Cu-Alg	-6.337	-19.21 to 6.535	No	ns	0.4882
						Mg-Alg vs. Zn-Alg	5.143	-7.729 to 18.01	No	ns	0.6464
						Cu-Alg vs. Zn-Alg	11.48	-1.393 to 24.35	No	ns	0.0864
Fig.5c
	p-CREB		CREB			HTR2C			β-actin
	p-CREB / CREB			Unpaired t test				HTR2C			Unpaired t test
	Alg	Mg-Alg		P value	<0.0001			Alg	Mg-Alg		P value	<0.0001
	1	2.83033		P value summary	****			1	2.22125		P value summary	****
	1	3.18189		Significantly different (P < 0.05)?	Yes			1	1.75898		Significantly different (P < 0.05)?	Yes
	1	3.68943		One- or two-tailed P value?	Two-tailed			1	1.87972		One- or two-tailed P value?	Two-tailed
	1	2.50378		t, df	t=7.483, df=8			1	1.98805		t, df	t=12.35, df=8
	1	2.25592						1	2.08247
Fig.5e
Serum NE			Unpaired t test
Alg	Mg-Alg		P value	0.0294
6.35494	7.3858		P value summary	*
6.55247	6.40432		Significantly different (P < 0.05)?	Yes
7.22531	6.78704		One- or two-tailed P value?	Two-tailed
9.96399	6.08951		t, df	t=2.446, df=13
7.83025	7.33025
8.53781	6.34877
8.13889	6.79321
	5.41667
Urine NE			Unpaired t test
Alg	Mg-Alg		P value	0.04
17.9691	11.6088		P value summary	*
9.4537	8.25617		Significantly different (P < 0.05)?	Yes
13.75	10.7369		One- or two-tailed P value?	Two-tailed
8.64506	6.71914		t, df	t=2.329, df=11
11.7504	8.75
16.1111	10.706
	8.47222
Fig.5g
Distance						Tukey's multiple comparisons test	Mean Diff.	95.00% CI of diff.	Below threshold?	Summary	Adjusted P Value
Alg	Mg-Alg	Alg	Mg-Alg			Alg vs. Mg-Alg	1318	379.4 to 2257	Yes	**	0.0046
2377.4	909	3329.5	2535.3			Alg vs. Alg	-807.8	-1747 to 131.2	No	ns	0.1066
1410.9	728.6	3806.5	1347.7			Alg vs. Mg-Alg	572.4	-297.0 to 1442	No	ns	0.279
2439.5	1312.2	2946.2	2045.1			Mg-Alg vs. Alg	-2126	-3065 to -1187	Yes	****	<0.0001
3176.5	2120.7	3638.5	2078.4			Mg-Alg vs. Mg-Alg	-746	-1615 to 123.3	No	ns	0.1078
3213.7	955.4	2936.3	1581			Alg vs. Mg-Alg	1380	510.8 to 2250	Yes	**	0.0015
			2216.2
			1854.9
Duration						Tukey's multiple comparisons test	Mean Diff.	95.00% CI of diff.	Below threshold?	Summary	Adjusted P Value
Alg	Mg-Alg	Alg	Mg-Alg			Alg vs. Mg-Alg	6271	2197 to 10345	Yes	**	0.002
12285.3	5837.6	14048.6	11921.9			Alg vs. Alg	-2909	-6982 to 1165	No	ns	0.2181
8268.5	4706.1	17093	7060.5			Alg vs. Mg-Alg	2979	-792.4 to 6750	No	ns	0.1522
12848.2	6210.3	12386.6	9217.3			Mg-Alg vs. Alg	-9180	-13253 to -5106	Yes	****	<0.0001
14621	9653.4	19531	11540.8			Mg-Alg vs. Mg-Alg	-3292	-7063 to 479.5	No	ns	0.0998
14496.4	4757.3	14004.2	8473.9			Alg vs. Mg-Alg	5888	2116 to 9659	Yes	**	0.0017
			9739.4
			8720.4
Speed						Tukey's multiple comparisons test	Mean Diff.	95.00% CI of diff.	Below threshold?	Summary	Adjusted P Value
Alg	Mg-Alg	Alg	Mg-Alg			Alg vs. Mg-Alg	19.46	5.340 to 33.58	Yes	**	0.0055
65.3	36	88.1	60.6			Alg vs. Alg	-20.34	-34.46 to -6.220	Yes	**	0.0038
70.4	45	71.8	74.1			Alg vs. Mg-Alg	0.79	-12.73 to 14.31	No	ns	0.9983
57.4	49.7	95.1	56.5			Mg-Alg vs. Alg	-39.8	-53.92 to -25.68	Yes	****	<0.0001
52.3	52	78.1	59.5			Mg-Alg vs. Mg-Alg	-18.67	-32.19 to -5.151	Yes	**	0.0054
73.8	39.2	87.8	67.2			Alg vs. Mg-Alg	21.13	7.611 to 34.65	Yes	**	0.0018
			60.4
Fig.5j
Distance						Tukey's multiple comparisons test	Mean Diff.	95.00% CI of diff.	Below threshold?	Summary	Adjusted P Value
TrkAwt + Alg	TrkAwt + Mg-Alg	AcreTrkA + Alg	AcreTrkA + Mg-Alg			TrkAwt + Alg vs. TrkAwt + Mg-Alg	1884	509.1 to 3259	Yes	**	0.0069
4439.9	1735.1	5938.4	6589.7			TrkAwt + Alg vs. AcreTrkA + Alg	-1732	-3298 to -166.9	Yes	*	0.0285
3939.8	2583.2	5164.6	4146.3			TrkAwt + Alg vs. AcreTrkA + Mg-Alg	-819.8	-2195 to 555.1	No	ns	0.3389
3610.4	2498.8	6436.2	4941.2			TrkAwt + Mg-Alg vs. AcreTrkA + Alg	-3616	-5113 to -2119	Yes	****	<0.0001
4466.3	1859.3		5052.4			TrkAwt + Mg-Alg vs. AcreTrkA + Mg-Alg	-2704	-4000 to -1407	Yes	***	0.0002
	2474.4		3939.8			AcreTrkA + Alg vs. AcreTrkA + Mg-Alg	912.5	-584.3 to 2409	No	ns	0.3213
Duration						Tukey's multiple comparisons test	Mean Diff.	95.00% CI of diff.	Below threshold?	Summary	Adjusted P Value
TrkAwt + Alg	TrkAwt + Mg-Alg	AcreEP4 + Alg	AcreEP4 + Mg-Alg			TrkAwt + Alg vs. TrkAwt + Mg-Alg	6488	332.3 to 12643	Yes	*	0.0376
19700	8841	24278.1	27965.4			TrkAwt + Alg vs. AcreEP4 + Alg	-6252	-13261 to 756.0	No	ns	0.0871
16026.5	11436.1	20329.6	19521.9			TrkAwt + Alg vs. AcreEP4 + Mg-Alg	-5214	-11369 to 941.4	No	ns	0.1092
16668.8	11371.7	26245	25268.5			TrkAwt + Mg-Alg vs. AcreEP4 + Alg	-12740	-19441 to -6039	Yes	***	0.0005
17065.9	9785.9		24114			TrkAwt + Mg-Alg vs. AcreEP4 + Mg-Alg	-11702	-17505 to -5898	Yes	***	0.0003
	12953.3		16026.5			AcreEP4 + Alg vs. AcreEP4 + Mg-Alg	1038	-5663 to 7739	No	ns	0.9675
Fig.5k
Distance						Tukey's multiple comparisons test	Mean Diff.	95.00% CI of diff.	Below threshold?	Summary	Adjusted P Value
cox2wt + Alg	cox2wt + Mg-Alg	LysMcox2 + Alg	LysMcox2 + Mg-Alg			cox2wt + Alg vs. cox2wt + Mg-Alg	888.8	-227.6 to 2005	No	ns	0.145
2773.1	2087.7	4683.9	4061.1			cox2wt + Alg vs. LysMcox2 + Alg	-1444	-2561 to -328.0	Yes	**	0.0094
3160	2265.4	3571.6	5199.4			cox2wt + Alg vs. LysMcox2 + Mg-Alg	-1009	-2083 to 65.24	No	ns	0.0695
3584.1	2651.9	6070.6	4678.9			cox2wt + Mg-Alg vs. LysMcox2 + Alg	-2333	-3386 to -1281	Yes	****	<0.0001
3461.4	2370.8	4357.1	3836.1			cox2wt + Mg-Alg vs. LysMcox2 + Mg-Alg	-1898	-2906 to -890.1	Yes	***	0.0003
	2403.5	4762	3909.2			LysMcox2 + Alg vs. LysMcox2 + Mg-Alg	435.4	-572.3 to 1443	No	ns	0.6141
			3837.2
Duration						Tukey's multiple comparisons test	Mean Diff.	95.00% CI of diff.	Below threshold?	Summary	Adjusted P Value
cox2wt + Alg	cox2wt + Mg-Alg	LysMcox2 + Alg	LysMcox2 + Mg-Alg			cox2wt + Alg vs. cox2wt + Mg-Alg	3918	-1677 to 9513	No	ns	0.2275
13207.7	8742.5	21396.8	19448.8			cox2wt + Alg vs. LysMcox2 + Alg	-5215	-10809 to 379.8	No	ns	0.0722
14689.3	11069.8	13373.1	19273.8			cox2wt + Alg vs. LysMcox2 + Mg-Alg	-2441	-7824 to 2942	No	ns	0.5776
15695.9	12744.5	24526.9	19901.2			cox2wt + Mg-Alg vs. LysMcox2 + Alg	-9133	-14408 to -3858	Yes	***	0.0007
14307.4	10527.4	16814.2	14146.3			cox2wt + Mg-Alg vs. LysMcox2 + Mg-Alg	-6359	-11409 to -1309	Yes	*	0.0115
	9701	22338.5	14922.7			LysMcox2 + Alg vs. LysMcox2 + Mg-Alg	2774	-2276 to 7824	No	ns	0.4213
			13803.5

## Sheet: Fig.6
Fig.6a
	Ctl			Mg2+			CM + Mg2+				Tukey's multiple comparisons test	Mean Diff.	95.00% CI of diff.	Below threshold?	Summary	Adjusted P Value
EP4	1.0695	0.907615	1.03019	1.40032	1.83393	1.40846	16.0739	11.3174	13.4981		Ctl vs. Mg2+	-0.5451	-4.010 to 2.920	No	ns	0.8818
											Ctl vs. CM + Mg2+	-12.63	-16.09 to -9.163	Yes	****	<0.0001
											Mg2+ vs. CM + Mg2+	-12.08	-15.55 to -8.618	Yes	****	<0.0001
Fig.6c
BV/TV								Tukey's multiple comparisons test	Mean Diff.	95.00% CI of diff.	Below threshold?	Summary	Adjusted P Value
Alg	Mg-Alg	AE-Alg	AE-Mg-Alg					Alg vs. Mg-Alg	-12.25	-20.15 to -4.351	Yes	**	0.0029
26.4871	44.8359	23.8555	23.2604					Alg vs. AE-Alg	0.5342	-7.998 to 9.067	No	ns	0.9976
23.7585	32.4504	21.6287	19.6848					Alg vs. AE-Mg-Alg	2.05	-5.444 to 9.545	No	ns	0.8475
21.1257	33.1588	24.3055	22.0122					Mg-Alg vs. AE-Alg	12.79	4.253 to 21.32	Yes	**	0.0038
23.8185	33.7495		17.362					Mg-Alg vs. AE-Mg-Alg	14.3	6.807 to 21.80	Yes	***	0.0005
			26.4155					AE-Alg vs. AE-Mg-Alg	1.516	-6.643 to 9.675	No	ns	0.9443
BMD of TV								Tukey's multiple comparisons test	Mean Diff.	95.00% CI of diff.	Below threshold?	Summary	Adjusted P Value
Alg	Mg-Alg	AE-Alg	AE-Mg-Alg					Alg vs. Mg-Alg	-0.1346	-0.2255 to -0.04376	Yes	**	0.0042
0.37076	0.56585	0.3419	0.33746					Alg vs. AE-Alg	0.0008475	-0.09728 to 0.09897	No	ns	>0.9999
0.33934	0.45698	0.32124	0.2873					Alg vs. AE-Mg-Alg	0.01862	-0.06757 to 0.1048	No	ns	0.9165
0.29224	0.40538	0.34033	0.33					Mg-Alg vs. AE-Alg	0.1355	0.03733 to 0.2336	Yes	**	0.007
0.33901	0.45156		0.27135					Mg-Alg vs. AE-Mg-Alg	0.1532	0.06704 to 0.2394	Yes	***	0.001
			0.35749					AE-Alg vs. AE-Mg-Alg	0.01777	-0.07606 to 0.1116	No	ns	0.9413
Ct.Ar								Tukey's multiple comparisons test	Mean Diff.	95.00% CI of diff.	Below threshold?	Summary	Adjusted P Value
Alg	Mg-Alg	AE-Alg	AE-Mg-Alg					Alg vs. Mg-Alg	-0.5687	-0.9172 to -0.2202	Yes	**	0.002
0.94595	1.80505	0.76372	0.82604					Alg vs. AE-Alg	0.05035	-0.3261 to 0.4268	No	ns	0.9778
0.81802	1.2072	0.75771	0.71766					Alg vs. AE-Mg-Alg	0.07971	-0.2509 to 0.4103	No	ns	0.889
0.7362	1.38635	0.90181	0.76885					Mg-Alg vs. AE-Alg	0.6191	0.2426 to 0.9955	Yes	**	0.0018
0.93223	1.30861		0.59665					Mg-Alg vs. AE-Mg-Alg	0.6484	0.3178 to 0.9790	Yes	***	0.0004
			0.98276					AE-Alg vs. AE-Mg-Alg	0.02935	-0.3306 to 0.3893	No	ns	0.9947
Fig.6e
Distance								Tukey's multiple comparisons test	Mean Diff.	95.00% CI of diff.	Below threshold?	Summary	Adjusted P Value
EP4wt + Alg	EP4wt + Mg-Alg	AcreEP4 + Alg	AcreEP4 + Mg-Alg					EP4wt + Alg vs. EP4wt + Mg-Alg	1946	766.5 to 3126	Yes	**	0.0014
3962.1	1470.4	3638.5	3343.7					EP4wt + Alg vs. AcreEP4 + Alg	243.2	-1008 to 1495	No	ns	0.9409
3434.2	1753.1	2943.5	4712.4					EP4wt + Alg vs. AcreEP4 + Mg-Alg	129	-1122 to 1380	No	ns	0.9902
3016.8	1413.2	2936.3	3357.9					EP4wt + Mg-Alg vs. AcreEP4 + Alg	-1703	-2954 to -451.8	Yes	**	0.0069
4626	1609	4428.6	2989.5					EP4wt + Mg-Alg vs. AcreEP4 + Mg-Alg	-1817	-3069 to -565.9	Yes	**	0.0042
3610.4	2672.4							AcreEP4 + Alg vs. AcreEP4 + Mg-Alg	-114.2	-1433 to 1205	No	ns	0.9942
Duration								Tukey's multiple comparisons test	Mean Diff.	95.00% CI of diff.	Below threshold?	Summary	Adjusted P Value
EP4wt + Alg	EP4wt + Mg-Alg	AcreEP4 + Alg	AcreEP4 + Mg-Alg					EP4wt + Alg vs. EP4wt + Mg-Alg	5310	-381.9 to 11003	No	*	0.0101
16996.2	6573.3	19531	15147					EP4wt + Alg vs. AcreEP4 + Alg	-2859	-8897 to 3178	No	ns	0.5331
12519.8	11137.4	15838.8	22559.8					EP4wt + Alg vs. AcreEP4 + Mg-Alg	-1603	-7641 to 4434	No	ns	0.8658
11694.2	7272.9	14004.2	13916.8					EP4wt + Mg-Alg vs. AcreEP4 + Alg	-8170	-14207 to -2132	Yes	**	0.0072
14596.7	8242.3	20043.6	12769.4					EP4wt + Mg-Alg vs. AcreEP4 + Mg-Alg	-6914	-12951 to -876.0	Yes	*	0.0228
16668.8	12697.6							AcreEP4 + Alg vs. AcreEP4 + Mg-Alg	1256	-5108 to 7620	No	ns	0.9383
Fig.6h
BV/TV								Tukey's multiple comparisons test	Mean Diff.	95.00% CI of diff.	Below threshold?	Summary	Adjusted P Value
Alg veh	Mg-Alg veh	Alg PROP	Mg-Alg PROP					Alg veh vs. Mg-Alg veh	-10.58	-19.34 to -1.814	Yes	*	0.0155
24.461	31.6599	24.6673	47.4139					Alg veh vs. Alg PROP	-1.262	-10.03 to 7.503	No	ns	0.9756
22.5599	35.0729	23.5318	56.3558					Alg veh vs. Mg-Alg PROP	-21.1	-29.87 to -12.34	Yes	****	<0.0001
20.6771	35.7862	21.5752	33.5817					Mg-Alg veh vs. Alg PROP	9.317	0.5522 to 18.08	Yes	*	0.0353
22.1497	29.0957	23.589	39.6131					Mg-Alg veh vs. Mg-Alg PROP	-10.53	-19.29 to -1.760	Yes	*	0.0161
19.5978	30.725	22.3906	38.0019					Alg PROP vs. Mg-Alg PROP	-19.84	-28.61 to -11.08	Yes	****	<0.0001
Ct.Ar.								Tukey's multiple comparisons test	Mean Diff.	95.00% CI of diff.	Below threshold?	Summary	Adjusted P Value
Alg veh	Mg-Alg veh	Alg PROP	Mg-Alg PROP					Alg veh vs. Mg-Alg veh	-0.5802	-1.085 to -0.07537	Yes	*	0.0216
0.88476	1.51514	0.88724	1.94709					Alg veh vs. Alg PROP	-0.03236	-0.5371 to 0.4724	No	ns	0.9977
0.92034	1.4478	0.80282	2.45501					Alg veh vs. Mg-Alg PROP	-1.276	-1.781 to -0.7716	Yes	****	<0.0001
0.70036	1.4788	0.72339	1.22594					Mg-Alg veh vs. Alg PROP	0.5478	0.04301 to 1.053	Yes	*	0.0311
0.82511	1.15594	0.84464	2.21986					Mg-Alg veh vs. Mg-Alg PROP	-0.6962	-1.201 to -0.1914	Yes	**	0.0057
0.60896	1.2426	0.84325	2.47347					Alg PROP vs. Mg-Alg PROP	-1.244	-1.749 to -0.7392	Yes	****	<0.0001
Fig.6j
Distance								Tukey's multiple comparisons test	Mean Diff.	95.00% CI of diff.	Below threshold?	Summary	Adjusted P Value
EP4wt + Alg	EP4wt + Mg-Alg	Alg + PROP	Mg-Alg + PROP					EP4wt + Alg vs. EP4wt + Mg-Alg	2039	1329 to 2748	Yes	****	<0.0001
3962.1	1470.4	2256.2	2012.9					EP4wt + Alg vs. Alg + PROP	1115	370.6 to 1859	Yes	**	0.0024
3434.2	1753.1	2966.5	2466.1					EP4wt + Alg vs. Mg-Alg + PROP	2121	1412 to 2831	Yes	****	<0.0001
4626	1609	2858.9	2157.6					EP4wt + Mg-Alg vs. Alg + PROP	-923.6	-1668 to -179.2	Yes	*	0.012
3610.4	2045.1	2711.3	1335.2					EP4wt + Mg-Alg vs. Mg-Alg + PROP	82.75	-627.0 to 792.5	No	ns	0.9875
3329.5	2078.4	2606	1064.8					Alg + PROP vs. Mg-Alg + PROP	1006	261.9 to 1751	Yes	**	0.0061
3806.5	1581		1003.9
Duration
Alg veh	Mg-Alg veh	EP4wt + Alg + PROP	EP4wt + Mg-Alg + PROP					Tukey's multiple comparisons test	Mean Diff.	95.00% CI of diff.	Below threshold?	Summary	Adjusted P Value
14596.7	11137.4	9919.7	5293.2					EP4wt + Alg vs. EP4wt + Mg-Alg	5538	2881 to 8195	Yes	****	<0.0001
16668.8	7272.9	8977.8	6078					EP4wt + Alg vs. EP4wt + Alg + PROP	7052	4265 to 9839	Yes	****	<0.0001
12519.8	8242.3	6595.6	3479.6					EP4wt + Alg vs. EP4wt + Mg-Alg + PROP	9993	7206 to 12780	Yes	****	<0.0001
14048.6	9217.3	6317	4465.8					EP4wt + Mg-Alg vs. EP4wt + Alg + PROP	1514	-1273 to 4300	No	ns	0.4383
17093	8473.9	5690.9	3479.6					EP4wt + Mg-Alg vs. EP4wt + Mg-Alg + PROP	4455	1668 to 7241	Yes	**	0.0014
12386.6	9739.4							EP4wt + Alg + PROP vs. EP4wt + Mg-Alg + PROP	2941	30.47 to 5851	Yes	*	0.0471

## Sheet: Fig.S1
Fig.S1a
	Day
Mg2+	0	0	0	0
	1	33.4637	32.084	30.7043
	3	38.7136	38.4711	38.2285
	7	59.1752	60.8822	62.5891
	14	69.8796	67.946	66.0123
	21	72.7776	73.2713	73.7651
	Day
Cu2+	0	0	0	0
	1	1.14316	1.05045	0.957742
	3	1.6567	1.57387	1.49104
	7	1.72514	1.65987	1.59461
	14	1.83074	2.10989	2.38904
	21	2.41167	2.51476	2.61785
	Day
Zn2+	0	0	0	0
	1	2.21224	2.38426	2.55629
	3	2.4152	2.48159	2.54798
	7	2.68393	2.88604	3.08814
	14	3.16957	3.69015	4.21073
	21	4.32135	4.22458	4.12781
Fig.S1b
	Mg2+
	0.1			0.5			5			10			20
	112.485	105.584	98.3711	100.463	106.287	103.117	114.811	107.957	94.7177	94.0151	102.587	91.1423	107.676	104.101	101.197
	Zn2+
	0.1			0.5			5			10
	104.942	86.2156	100.489	101.48	105.921	92.8054	8.91501	8.24574	5.86469	4.73208	4.3717	6.032
	Cu2+
	0.1			0.5			5			10
	111.532	114.261	115.638	123.064	114.261	110.567	9.46845	8.27148	7.69231	14.784	13.4197	11.6564

## Sheet: Fig.S2
Fig.1a
B.Pm					Tukey's multiple comparisons test	Mean Diff.	95.00% CI of diff.	Below threshold?	Summary	Adjusted P Value
CTL	Mg-Alg	Cu-Alg	Zn-Alg		CTL vs. Zn-Alg	-8.033	-12.34 to -3.722	Yes	***	0.0003
9.96529	17.1878	26.4546	19.1343		CTL vs. Cu-Alg	-16.06	-20.38 to -11.75	Yes	****	<0.0001
9.96844	22.8623	25.4938	15.8565		CTL vs. Mg-Alg	-3.333	-7.443 to 0.7775	No	ns	0.1372
9.98044	23.3909	26.7967	12.6456		Zn-Alg vs. Cu-Alg	-8.032	-12.53 to -3.529	Yes	***	0.0005
11.9437	14.4907	27.4163	13.9787		Zn-Alg vs. Mg-Alg	4.7	0.3893 to 9.011	Yes	*	0.0298
13.1552	17.3398	29.2692	12.0788		Cu-Alg vs. Mg-Alg	12.73	8.421 to 17.04	Yes	****	<0.0001
11.114			12.4301
pMOI					Tukey's multiple comparisons test	Mean Diff.	95.00% CI of diff.	Below threshold?	Summary	Adjusted P Value
CTL	Mg-Alg	Cu-Alg	Zn-Alg		CTL vs. Zn-Alg	-0.9124	-1.225 to -0.5997	Yes	****	<0.0001
0.57439	1.68011	3.3663	1.21144		CTL vs. Cu-Alg	-2.736	-3.049 to -2.424	Yes	****	<0.0001
0.57166	1.58169	3.13501	1.18514		CTL vs. Mg-Alg	-0.5168	-0.8130 to -0.2206	Yes	***	0.0005
0.6904	1.42846	3.24397	1.15084		Zn-Alg vs. Cu-Alg	-1.824	-2.171 to -1.477	Yes	****	<0.0001
0.62637	0.81971	3.2705	0.96763		Zn-Alg vs. Mg-Alg	0.3956	0.06348 to 0.7277	Yes	*	0.0161
0.43078	1.71832	3.33217	0.94481		Cu-Alg vs. Mg-Alg	2.22	1.887 to 2.552	Yes	****	<0.0001
0.3686			0.84045
0.45878
0.54481
CT.T					Tukey's multiple comparisons test	Mean Diff.	95.00% CI of diff.	Below threshold?	Summary	Adjusted P Value
CTL	Mg-Alg	Cu-Alg	Zn-Alg		CTL vs. Zn-Alg	-0.02174	-0.06315 to 0.01968	No	ns	0.4737
0.14008	0.22799	0.24705	0.26347		CTL vs. Cu-Alg	-0.08249	-0.1239 to -0.04107	Yes	***	0.0001
0.13242	0.14098	0.24466	0.19756		CTL vs. Mg-Alg	-0.07109	-0.1103 to -0.03185	Yes	***	0.0003
0.17399	0.1633	0.24327	0.21454		Zn-Alg vs. Cu-Alg	-0.06075	-0.1067 to -0.01480	Yes	**	0.0071
0.16554	0.13868	0.23793	0.23388		Zn-Alg vs. Mg-Alg	-0.04935	-0.09335 to -0.005361	Yes	*	0.0244
0.14035	0.20636	0.20815	0.20457		Cu-Alg vs. Mg-Alg	0.0114	-0.03260 to 0.05539	No	ns	0.886
0.15024			0.23488
0.13593
0.19126
Tb.T					Tukey's multiple comparisons test	Mean Diff.	95.00% CI of diff.	Below threshold?	Summary	Adjusted P Value
CTL	Mg-Alg	Cu-Alg	Zn-Alg		CTL vs. Zn-Alg	-0.02813	-0.06679 to 0.01053	No	ns	0.2083
0.19528	0.25946	0.27259	0.33894		CTL vs. Cu-Alg	-0.06112	-0.09979 to -0.02246	Yes	**	0.0014
0.1871	0.22514	0.2457	0.26749		CTL vs. Mg-Alg	-0.07821	-0.1148 to -0.04158	Yes	****	<0.0001
0.22354	0.21735	0.27758	0.27591		Zn-Alg vs. Cu-Alg	-0.03299	-0.07589 to 0.009900	No	ns	0.1709
0.22121	0.1832	0.27888	0.28109		Zn-Alg vs. Mg-Alg	-0.05008	-0.09115 to -0.009010	Yes	*	0.0135
0.19328	0.2721	0.24747	0.25419		Cu-Alg vs. Mg-Alg	-0.01708	-0.05815 to 0.02398	No	ns	0.6553
0.20749			0.27155
0.19324
0.20542

## Sheet: Fig.S6
Fig.S3a
	pMOI
	Alg	Mg-Alg	DTX-Alg	DTX-Mg-Alg		Tukey's multiple comparisons test	Mean Diff.	95.00% CI of diff.	Below threshold?	Summary	Adjusted P Value
	0.48931	0.95092	0.33783	0.48012		Alg vs. Mg-Alg	-0.369	-0.5853 to -0.1527	Yes	**	0.0014
	0.59316	0.8299	0.33434	0.59955		Alg vs. DTX-Alg	0.01812	-0.1982 to 0.2344	No	ns	0.9943
	0.458	0.89172	0.63057	0.61544		Alg vs. DTX-Mg-Alg	-0.05002	-0.2663 to 0.1663	No	ns	0.9003
	0.42808	0.77214	0.59333	0.47351		Mg-Alg vs. DTX-Alg	0.3872	0.1708 to 0.6035	Yes	***	0.0009
						Mg-Alg vs. DTX-Mg-Alg	0.319	0.1027 to 0.5353	Yes	**	0.0043
						DTX-Alg vs. DTX-Mg-Alg	-0.06814	-0.2844 to 0.1482	No	ns	0.787
	Ct.T
	Alg	Mg-Alg	DTX-Alg	DTX-Mg-Alg		Tukey's multiple comparisons test	Mean Diff.	95.00% CI of diff.	Below threshold?	Summary	Adjusted P Value
	0.11822	0.25609	0.12639	0.11822		Alg vs. Mg-Alg	-0.1136	-0.1551 to -0.07213	Yes	****	<0.0001
	0.16355	0.24891	0.13278	0.16355		Alg vs. DTX-Alg	-0.01402	-0.05553 to 0.02748	No	ns	0.7507
	0.13034	0.24921	0.18248	0.13034		Alg vs. DTX-Mg-Alg	0	-0.04151 to 0.04151	No	ns	>0.9999
	0.14515	0.25758	0.1717	0.14515		Mg-Alg vs. DTX-Alg	0.09961	0.05810 to 0.1411	Yes	****	<0.0001
						Mg-Alg vs. DTX-Mg-Alg	0.1136	0.07213 to 0.1551	Yes	****	<0.0001
						DTX-Alg vs. DTX-Mg-Alg	0.01402	-0.02748 to 0.05553	No	ns	0.7507
	Tb.T
	Alg	Mg-Alg	DTX-Alg	DTX-Mg-Alg		Tukey's multiple comparisons test	Mean Diff.	95.00% CI of diff.	Below threshold?	Summary	Adjusted P Value
	0.18337	0.31922	0.17604	0.26559		Alg vs. Mg-Alg	-0.1116	-0.1546 to -0.06854	Yes	****	<0.0001
	0.22409	0.30232	0.18681	0.25444		Alg vs. DTX-Alg	-0.009353	-0.05237 to 0.03366	No	ns	0.9151
	0.18472	0.3134	0.24269	0.2444		Alg vs. DTX-Mg-Alg	-0.04957	-0.09259 to -0.006556	Yes	*	0.0227
	0.20061	0.30407	0.22466	0.22665		Mg-Alg vs. DTX-Alg	0.1022	0.05919 to 0.1452	Yes	****	<0.0001
						Mg-Alg vs. DTX-Mg-Alg	0.06198	0.01897 to 0.1050	Yes	**	0.0051
						DTX-Alg vs. DTX-Mg-Alg	-0.04022	-0.08324 to 0.002796	No	ns	0.0696
Fig.3b	pMOI
	Alg+SW	Mg-Alg+SW		Unpaired t test
	0.65715	0.81531		P value	0.0211
	0.66545	0.73069		P value summary	*
	0.67464	0.87719		Significantly different (P < 0.05)?	Yes
	0.58357	0.66532		One- or two-tailed P value?	Two-tailed
		0.82172		t, df	t=2.962, df=7
	Ct.T
	Alg+SW	Mg-Alg+SW		Unpaired t test
	0.18109	0.2003		P value	0.4503
	0.1886	0.22544		P value summary	ns
	0.22099	0.20903		Significantly different (P < 0.05)?	No
	0.16597	0.21462		One- or two-tailed P value?	Two-tailed
		0.16099		t, df	t=0.7994, df=7
	Tb.T
	Alg+SW	Mg-Alg+SW		Unpaired t test
	0.2431	0.2669		P value	0.8983
	0.25025	0.28893		P value summary	ns
	0.26423	0.2507		Significantly different (P < 0.05)?	No
	0.22376	0.20102		One- or two-tailed P value?	Two-tailed
		0.23144		t, df	t=0.1325, df=7

## Sheet: Fig.S7
Fig.S7a
	pMOI
	Alg	Mg-Alg	LC-Alg	LC-Mg-Alg		Tukey's multiple comparisons test	Mean Diff.	95.00% CI of diff.	Below threshold?	Summary	Adjusted P Value
	0.58128	1.25012	0.41995	0.45394		Alg vs. Mg-Alg	-0.3505	-0.6542 to -0.04693	Yes	*	0.0225
	0.51975	0.66599	0.4376	0.40239		Alg vs. LC-Alg	0.08258	-0.2454 to 0.4105	No	ns	0.876
	0.43429	0.71892	0.43718	0.39705		Alg vs. LC-Mg-Alg	0.12	-0.1680 to 0.4080	No	ns	0.6169
	0.52129	0.82375		0.25222		Mg-Alg vs. LC-Alg	0.4331	0.1052 to 0.7611	Yes	**	0.0095
				0.46526		Mg-Alg vs. LC-Mg-Alg	0.4705	0.1825 to 0.7586	Yes	**	0.0019
						LC-Alg vs. LC-Mg-Alg	0.0374	-0.2762 to 0.3510	No	ns	0.984
	Ct.T
	Alg	Mg-Alg	LC-Alg	LC-Mg-Alg		Tukey's multiple comparisons test	Mean Diff.	95.00% CI of diff.	Below threshold?	Summary	Adjusted P Value
	0.14352	0.21703	0.164	0.16275		Alg vs. Mg-Alg	-0.04019	-0.06957 to -0.01081	Yes	**	0.0061
	0.13706	0.16881	0.15411	0.14674		Alg vs. LC-Alg	-0.01213	-0.04431 to 0.02005	No	ns	0.7072
	0.1678	0.19355	0.15254	0.15353		Alg vs. LC-Mg-Alg	-0.01542	-0.04480 to 0.01396	No	ns	0.4595
	0.12643	0.16896	0.15268	0.14201		Mg-Alg vs. LC-Alg	0.02806	-0.001316 to 0.05744	No	ns	0.0638
		0.17612		0.16213		Mg-Alg vs. LC-Mg-Alg	0.02478	-0.001504 to 0.05105	No	ns	0.0682
		0.17891		0.18757		LC-Alg vs. LC-Mg-Alg	-0.003289	-0.03267 to 0.02609	No	ns	0.9882
	Tb.T
	Alg	Mg-Alg	LC-Alg	LC-Mg-Alg		Tukey's multiple comparisons test	Mean Diff.	95.00% CI of diff.	Below threshold?	Summary	Adjusted P Value
	0.19156	0.25871	0.22316	0.22427		Alg vs. Mg-Alg	-0.04315	-0.07306 to -0.01324	Yes	**	0.004
	0.19462	0.22364	0.20852	0.19587		Alg vs. LC-Alg	-0.01537	-0.04813 to 0.01740	No	ns	0.5513
	0.22415	0.2535	0.21062	0.18365		Alg vs. LC-Mg-Alg	-0.01189	-0.04180 to 0.01801	No	ns	0.6724
	0.17454	0.22897	0.20403	0.19854		Mg-Alg vs. LC-Alg	0.02778	-0.002126 to 0.05769	No	ns	0.0734
		0.22887		0.21553		Mg-Alg vs. LC-Mg-Alg	0.03125	0.004503 to 0.05800	Yes	*	0.0194
		0.2425		0.23081		LC-Alg vs. LC-Mg-Alg	0.003471	-0.02644 to 0.03338	No	ns	0.9869
Fig.S7c
	pMOI
	Alg	Mg-Alg	AT-Alg	AT-Mg-Alg		Tukey's multiple comparisons test	Mean Diff.	95.00% CI of diff.	Below threshold?	Summary	Adjusted P Value
	0.63278	0.81937	0.60261	0.69709		Alg vs. Mg-Alg	-0.2795	-0.4701 to -0.08897	Yes	**	0.0039
	0.38786	0.67353	0.58363	0.4821		Alg vs. AT-Alg	-0.04899	-0.2745 to 0.1765	No	ns	0.9201
	0.56114	0.97006	0.54313	0.40365		Alg vs. AT-Mg-Alg	-0.01696	-0.2150 to 0.1811	No	ns	0.9943
	0.52809	0.83704		0.65444		Mg-Alg vs. AT-Alg	0.2305	0.02179 to 0.4393	Yes	*	0.0285
		0.77968		0.48485		Mg-Alg vs. AT-Mg-Alg	0.2626	0.08381 to 0.4413	Yes	**	0.0038
		0.76231				AT-Alg vs. AT-Mg-Alg	0.03203	-0.1836 to 0.2476	No	ns	0.972
	Ct.T
	Alg	Mg-Alg	AT-Alg	AT-Mg-Alg		Tukey's multiple comparisons test	Mean Diff.	95.00% CI of diff.	Below threshold?	Summary	Adjusted P Value
	0.17259	0.18452	0.15934	0.1923		Alg vs. Mg-Alg	-0.04792	-0.08491 to -0.01092	Yes	**	0.01
	0.15223	0.2053	0.15415	0.15207		Alg vs. AT-Alg	0.002557	-0.04121 to 0.04633	No	ns	0.9982
	0.14655	0.24185	0.15061	0.11723		Alg vs. AT-Mg-Alg	0.002764	-0.03568 to 0.04121	No	ns	0.9966
	0.15766	0.21208		0.15814		Mg-Alg vs. AT-Alg	0.05048	0.009951 to 0.09100	Yes	*	0.0131
		0.20086		0.15273		Mg-Alg vs. AT-Mg-Alg	0.05068	0.01598 to 0.08538	Yes	**	0.004
		0.18644				AT-Alg vs. AT-Mg-Alg	0.000206	-0.04165 to 0.04206	No	ns	>0.9999
	Tb.T
	Alg	Mg-Alg	AT-Alg	AT-Mg-Alg		Tukey's multiple comparisons test	Mean Diff.	95.00% CI of diff.	Below threshold?	Summary	Adjusted P Value
	0.21434	0.24132	0.21252	0.2567		Alg vs. Mg-Alg	-0.05049	-0.09946 to -0.001523	Yes	*	0.0423
	0.19236	0.26476	0.1974	0.1974		Alg vs. AT-Alg	-0.00892	-0.06686 to 0.04902	No	ns	0.969
	0.18509	0.23892	0.21303	0.13196		Alg vs. AT-Mg-Alg	0.000814	-0.05008 to 0.05170	No	ns	>0.9999
	0.20313	0.26377		0.21324		Mg-Alg vs. AT-Alg	0.04157	-0.01207 to 0.09521	No	ns	0.157
		0.25029		0.19028		Mg-Alg vs. AT-Mg-Alg	0.05131	0.005369 to 0.09724	Yes	*	0.0266
		0.23627				AT-Alg vs. AT-Mg-Alg	0.009734	-0.04567 to 0.06514	No	ns	0.9552
Fig.S7d
	pMOI
	Alg	Mg-Alg	AE-Alg	AE-Mg-Alg		Tukey's multiple comparisons test	Mean Diff.	95.00% CI of diff.	Below threshold?	Summary	Adjusted P Value
	0.58128	1.25012	0.41995	0.45394		Alg vs. Mg-Alg	-0.3505	-0.6542 to -0.04693	Yes	*	0.0225
	0.51975	0.66599	0.4376	0.40239		Alg vs. AE-Alg	0.08258	-0.2454 to 0.4105	No	ns	0.876
	0.43429	0.71892	0.43718	0.39705		Alg vs. AE-Mg-Alg	0.12	-0.1680 to 0.4080	No	ns	0.6169
	0.52129	0.82375		0.25222		Mg-Alg vs. AE-Alg	0.4331	0.1052 to 0.7611	Yes	**	0.0095
				0.46526		Mg-Alg vs. AE-Mg-Alg	0.4705	0.1825 to 0.7586	Yes	**	0.0019
						AE-Alg vs. AE-Mg-Alg	0.0374	-0.2762 to 0.3510	No	ns	0.984
	Ct.T
	Alg	Mg-Alg	AE-Alg	AE-Mg-Alg		Tukey's multiple comparisons test	Mean Diff.	95.00% CI of diff.	Below threshold?	Summary	Adjusted P Value
	0.16865	0.22202	0.14432	0.15799		Alg vs. Mg-Alg	-0.05678	-0.09453 to -0.01902	Yes	**	0.0037
	0.12711	0.20076	0.14167	0.13843		Alg vs. AE-Alg	-0.005982	-0.04676 to 0.03480	No	ns	0.9712
	0.13864	0.17897	0.17951	0.14634		Alg vs. AE-Mg-Alg	0.004849	-0.03097 to 0.04067	No	ns	0.977
	0.16234	0.2221		0.12739		Mg-Alg vs. AE-Alg	0.0508	0.01002 to 0.09157	Yes	*	0.014
				0.15153		Mg-Alg vs. AE-Mg-Alg	0.06163	0.02581 to 0.09744	Yes	**	0.0013
						AE-Alg vs. AE-Mg-Alg	0.01083	-0.02816 to 0.04982	No	ns	0.8418
	Tb.T
	Alg	Mg-Alg	AE-Alg	AE-Mg-Alg		Tukey's multiple comparisons test	Mean Diff.	95.00% CI of diff.	Below threshold?	Summary	Adjusted P Value
	0.21918	0.27607	0.19414	0.20577		Alg vs. Mg-Alg	-0.05667	-0.08951 to -0.02382	Yes	**	0.0012
	0.20013	0.24673	0.1888	0.20516		Alg vs. AE-Alg	-0.003136	-0.03861 to 0.03234	No	ns	0.9933
	0.19366	0.24851	0.23606	0.1896		Alg vs. AE-Mg-Alg	0.009546	-0.02161 to 0.04070	No	ns	0.8002
	0.19982	0.26815		0.19129		Mg-Alg vs. AE-Alg	0.05353	0.01806 to 0.08901	Yes	**	0.0036
				0.17644		Mg-Alg vs. AE-Mg-Alg	0.06621	0.03505 to 0.09737	Yes	***	0.0002
						AE-Alg vs. AE-Mg-Alg	0.01268	-0.02124 to 0.04660	No	ns	0.6906

[truncated: 2 more sheets: Fig.S8, Fig.S9]
